# Supplementary material for: Exploring AI-Driven Machine Learning Approaches for Optimal Classification of Peri-Implantitis Based on Oral Microbiome Data: A Feasibility Study
Source: Diagnostics (Basel). 2025 Feb 10;15(4):425. doi: 10.3390/diagnostics15040425 (PMC11853916; doi:10.3390/diagnostics15040425)
Supplement: Supplementary file 1 [file diagnostics-15-00425-s001.zip › Table S1.xlsx]

## Sheet: Folha1
Table S1. Information on the samples originating the 100 metagenomes deposited on NCBI SRA database under the BioProject number PRJNA1163384. Origin of samples: Portugal; data type: Illumina.
Sample	Type of sample	Group	Healthy (H) or with PI (P) implant	NCBI accession
4sa	Saliva	HI		SRR30751046
4is	Subgingival peri-implat biofilm	HI	H	SRR30751045
7sa	Saliva	PI		SRR30751034
7is	Subgingival peri-implat biofilm	PI	H	SRR30751023
7pi	Subgingival peri-implat biofilm	PI	P	SRR30750980
10sa	Saliva	HI		SRR30750969
10is	Subgingival peri-implat biofilm	HI	H	SRR30750958
12sa	Saliva	HI		SRR30751011
12is	Subgingival peri-implat biofilm	HI	H	SRR30751000
13sa	Saliva	PI		SRR30750989
13is	Subgingival peri-implat biofilm	PI	H	SRR30751044
13pi	Subgingival peri-implat biofilm	PI	P	SRR30751043
14sa	Saliva	PI		SRR30751042
14is	Subgingival peri-implat biofilm	PI	H	SRR30751041
14pi	Subgingival peri-implat biofilm	PI	P	SRR30751040
18sa	Saliva	PI		SRR30751039
18is	Subgingival peri-implat biofilm	PI	H	SRR30751038
18pi	Subgingival peri-implat biofilm	PI	P	SRR30751037
19sa	Saliva	PI		SRR30751036
19is	Subgingival peri-implat biofilm	PI	H	SRR30751035
19pi	Subgingival peri-implat biofilm	PI	P	SRR30751033
20sa	Saliva	HI		SRR30751032
20is	Subgingival peri-implat biofilm	HI	H	SRR30751031
21sa	Saliva	PI		SRR30751030
21is	Subgingival peri-implat biofilm	PI	H	SRR30751029
21pi	Subgingival peri-implat biofilm	PI	P	SRR30751028
23sa	Saliva	PI		SRR30751027
23is	Subgingival peri-implat biofilm	PI	H	SRR30751026
23pi	Subgingival peri-implat biofilm	PI	P	SRR30751025
25sa	Saliva	HI		SRR30751024
25is	Subgingival peri-implat biofilm	HI	H	SRR30751022
26sa	Saliva	HI		SRR30751021
26is	Subgingival peri-implat biofilm	HI	H	SRR30751020
27sa	Saliva	PI		SRR30751019
27is	Subgingival peri-implat biofilm	PI	H	SRR30751018
27pi	Subgingival peri-implat biofilm	PI	P	SRR30751017
28sa	Saliva	PI		SRR30751016
28is	Subgingival peri-implat biofilm	PI	H	SRR30751015
28pi	Subgingival peri-implat biofilm	PI	P	SRR30750982
29sa	Saliva	PI		SRR30750981
29is	Subgingival peri-implat biofilm	PI	H	SRR30750979
29pi	Subgingival peri-implat biofilm	PI	P	SRR30750978
31sa	Saliva	PI		SRR30750977
31is	Subgingival peri-implat biofilm	PI	H	SRR30750976
31pi	Subgingival peri-implat biofilm	PI	P	SRR30750975
32sa	Saliva	HI		SRR30750974
32is	Subgingival peri-implat biofilm	HI	H	SRR30750973
33sa	Saliva	HI		SRR30750972
33is	Subgingival peri-implat biofilm	HI	H	SRR30750971
34sa	Saliva	HI		SRR30750970
34is	Subgingival peri-implat biofilm	HI	H	SRR30750968
35sa	Saliva	PI		SRR30750967
35is	Subgingival peri-implat biofilm	PI	H	SRR30750966
35pi	Subgingival peri-implat biofilm	PI	P	SRR30750965
36sa	Saliva	HI		SRR30750964
36is	Subgingival peri-implat biofilm	HI	H	SRR30750963
37sa	Saliva	HI		SRR30750962
37is	Subgingival peri-implat biofilm	HI	H	SRR30750961
38sa	Saliva	HI		SRR30750960
38is	Subgingival peri-implat biofilm	HI	H	SRR30750959
39sa	Saliva	HI		SRR30750957
39is	Subgingival peri-implat biofilm	HI	H	SRR30750956
40sa	Saliva	HI		SRR30750955
40is	Subgingival peri-implat biofilm	HI	H	SRR30750954
41sa	Saliva	HI		SRR30750953
41is	Subgingival peri-implat biofilm	HI	H	SRR30750952
42sa	Saliva	HI		SRR30750951
42is	Subgingival peri-implat biofilm	HI	H	SRR30751014
43sa	Saliva	HI		SRR30751013
43is	Subgingival peri-implat biofilm	HI	H	SRR30751012
44sa	Saliva	PI		SRR30751010
44is	Subgingival peri-implat biofilm	PI	H	SRR30751009
44pi	Subgingival peri-implat biofilm	PI	P	SRR30751008
45sa	Saliva	PI		SRR30751007
45is	Subgingival peri-implat biofilm	PI	H	SRR30751006
45pi	Subgingival peri-implat biofilm	PI	P	SRR30751005
46sa	Saliva	HI		SRR30751004
46is	Subgingival peri-implat biofilm	HI	H	SRR30751003
47sa	Saliva	PI		SRR30751002
47is	Subgingival peri-implat biofilm	PI	H	SRR30751001
47pi	Subgingival peri-implat biofilm	PI	P	SRR30750999
48sa	Saliva	PI		SRR30750998
48is	Subgingival peri-implat biofilm	PI	H	SRR30750997
48pi	Subgingival peri-implat biofilm	PI	P	SRR30750996
50sa	Saliva	HI		SRR30750995
50is	Subgingival peri-implat biofilm	HI	H	SRR30750994
51sa	Saliva	HI		SRR30750993
51is	Subgingival peri-implat biofilm	HI	H	SRR30750992
52sa	Saliva	PI		SRR30750991
52is	Subgingival peri-implat biofilm	PI	H	SRR30750990
52pi	Subgingival peri-implat biofilm	PI	P	SRR30750988
53sa	Saliva	PI		SRR30750987
53is	Subgingival peri-implat biofilm	PI	H	SRR30750986
53pi	Subgingival peri-implat biofilm	PI	P	SRR30750985
56sa	Saliva	PI		SRR30750984
56is	Subgingival peri-implat biofilm	PI	H	SRR30750983
56pi	Subgingival peri-implat biofilm	PI	P	SRR30750950
57sa	Saliva	PI		SRR30750949
57is	Subgingival peri-implat biofilm	PI	H	SRR30750948
57pi	Subgingival peri-implat biofilm	PI	P	SRR30750947
