# Supplementary material for: Exploring AI-Driven Machine Learning Approaches for Optimal Classification of Peri-Implantitis Based on Oral Microbiome Data: A Feasibility Study
Source: Diagnostics (Basel). 2025 Feb 10;15(4):425. doi: 10.3390/diagnostics15040425 (PMC11853916; doi:10.3390/diagnostics15040425)
Supplement: Supplementary file 1 [file diagnostics-15-00425-s001.zip › Table S2.xlsx]

## Sheet: U-test_results_metagenomics(1)
Table S2. Statistical analysis results of saliva and biofilm datasets. 60 and 47 microorganism species showed significantly different abundances between HI and PI groups, in saliva and biofilm, respectively.
Dataset	Candidate	P-value	Median(Peri-implantitis)	Median(Healthy)	Mean(Peri-implantitis)	Mean(Healthy)
Biofilm	Peptostreptococcus stomatis	0.033	22879.399	5403.101	33742.535	15695.699
Biofilm	Dialister pneumosintes	0.035	1279.955	0.000	2664.014	2160.767
Biofilm	Actinomyces sp oral taxon 414	0.009	2060.097	515.221	2633.315	1678.738
Biofilm	Stomatobaculum longum	0.042	0.000	0.000	513.067	317.093
Biofilm	Streptococcus sanguinis	0.016	0.000	795.349	2052.498	9100.756
Biofilm	Fusobacterium nucleatum	0.007	1339.406	0.000	2607.894	1001.716
Biofilm	Leptotrichia sp oral taxon 215	0.009	1361.776	0.000	2038.896	1317.509
Biofilm	Alloprevotella tannerae	0.019	654.791	26.979	1387.891	580.579
Biofilm	Peptostreptococcaceae bacterium oral taxon 113	0.024	435.957	0.000	1962.092	1164.318
Biofilm	Selenomonas SGB5896	0.018	244.354	0.000	1797.552	1141.049
Biofilm	Leptotrichia sp oral taxon 498	0.023	592.077	0.000	1933.271	774.921
Biofilm	Schaalia odontolytica	0.035	0.000	0.000	0.000	36.027
Biofilm	GGB1025 SGB1319	0.015	10.263	0.000	811.353	457.309
Biofilm	Propionibacterium acidifaciens	0.014	933.035	0.000	4975.925	754.125
Biofilm	Prevotella pleuritidis	0.044	312.406	0.000	1387.867	697.730
Biofilm	Propionibacterium freudenreichii	0.043	0.000	0.000	52.158	9.046
Biofilm	Lacticaseibacillus paracasei	0.040	129.279	0.000	1521.964	771.348
Biofilm	Dialister micraerophilus	0.046	0.000	0.000	1581.419	0.000
Biofilm	Treponema socranskii	0.028	0.000	0.000	137.538	103.936
Biofilm	Lawsonella clevelandensis	0.024	0.000	0.000	125.600	7.793
Biofilm	Treponema denticola	0.040	0.000	0.000	222.752	104.402
Biofilm	Oribacterium sp oral taxon 102	0.046	0.000	0.000	0.445	0.000
Biofilm	Streptococcus intermedius	0.046	0.000	0.000	8.352	0.000
Biofilm	Treponema SGB3604	0.021	0.000	0.000	93.769	10.109
Biofilm	Actinomyces bouchesdurhonensis	0.013	0.000	0.000	508.056	0.000
Biofilm	Mycoplasma salivarium	0.013	0.000	0.000	579.430	0.000
Biofilm	Treponema SGB3601	0.046	0.000	0.000	20.516	0.000
Biofilm	GGB49217 SGB69046	0.046	0.000	0.000	64.678	0.000
Biofilm	Dyonupapillomavirus 1	0.027	0.000	0.000	403.621	455.235
Biofilm	Lactococcus phage bIL312	0.046	0.000	0.000	34.082	0.000
Biofilm	Cronobacter phage ENT47670	0.046	0.000	0.000	26.228	0.000
Biofilm	Staphylococcus virus IPLAC1C	0.046	0.000	0.000	125.245	0.000
Biofilm	Cowpox virus	0.046	0.000	0.000	7.775	0.000
Biofilm	Synechococcus phage ACG-2014g	0.046	0.000	0.000	18.170	0.000
Biofilm	Aeromonas phage CC2	0.046	0.000	0.000	11.245	0.000
Biofilm	Citrobacter virus Moon	0.046	0.000	0.000	14.264	0.000
Biofilm	Synechococcus phage S-CAM9	0.046	0.000	0.000	16.392	0.000
Biofilm	Sphingomonas phage PAU	0.046	0.000	0.000	21.177	0.000
Biofilm	Pseudomonas phage PaBG	0.046	0.000	0.000	10.058	0.000
Biofilm	Acinetobacter phage vB AbaM phiAbaA1	0.046	0.000	0.000	6.428	0.000
Biofilm	Burkholderia phage KS5	0.046	0.000	0.000	35.059	0.000
Biofilm	Cronobacter phage CR5	0.046	0.000	0.000	11.508	0.000
Biofilm	Burkholderia virus BcepF1	0.046	0.000	0.000	10.880	0.000
Biofilm	Microcystis virus Ma-LMM01	0.046	0.000	0.000	12.498	0.000
Biofilm	Brevibacillus virus Jenst	0.046	0.000	0.000	9.648	0.000
Biofilm	Gordonia virus Vivi2	0.046	0.000	0.000	10.551	0.000
Biofilm	Alteromonas phage vB AmaP AD45-P	0.046	0.000	0.000	5.996	0.000
Biofilm	Bacillus virus Deepblue	0.046	0.000	0.000	34.714	0.000
Biofilm	Xenopus laevis endogenous retrovirus Xen1	0.046	0.000	0.000	17.000	0.000
Biofilm	Rhizophagus irregularis mitovirus 1	0.046	0.000	0.000	17.316	0.000
Biofilm	Cricetid gammaherpesvirus 2	0.046	0.000	0.000	7.890	0.000
Biofilm	Spodoptera litura nucleopolyhedrovirus II	0.046	0.000	0.000	26.721	0.000
Biofilm	Clostera anachoreta granulovirus	0.046	0.000	0.000	32.274	0.000
Biofilm	Mythimna unipuncta granulovirus B	0.046	0.000	0.000	15.106	0.000
Biofilm	Chrysochromulina ericina virus	0.046	0.000	0.000	9.627	0.000
Biofilm	Acanthamoeba polyphaga mimivirus	0.046	0.000	0.000	238.806	0.000
Biofilm	Turkey aviadenovirus C	0.046	0.000	0.000	11.898	0.000
Biofilm	Primate bocaparvovirus 2	0.046	0.000	0.000	12.646	0.000
Biofilm	Yellowstone Lake virophage 5	0.046	0.000	0.000	18.219	0.000
Biofilm	African swine fever virus	0.046	0.000	0.000	6.333	0.000
Saliva	Stomatobaculum longum	0.020	0.000	0.000	45.479	0.000
Saliva	Candidatus Nanoperiomorbus periodonticus	0.008	10517.059	21231.411	15003.230	29685.452
Saliva	Streptococcus sanguinis	0.005	545.375	3899.616	1107.860	6840.592
Saliva	Actinomyces oris	0.033	0.000	0.000	30.027	216.956
Saliva	Leptotrichia sp oral taxon 212	0.027	30.854	0.000	4184.150	535.356
Saliva	Dialister invisus	0.019	381.795	0.000	1336.462	178.163
Saliva	Slackia exigua	0.003	19.027	0.000	2559.683	94.663
Saliva	GGB10852 SGB17523	0.010	0.000	20.853	39.468	522.359
Saliva	GGB10485 SGB49305	0.004	44601.170	72118.842	37452.329	81730.585
Saliva	GGB3388 SGB4476	0.015	1557.442	12535.332	9049.834	24347.717
Saliva	Hallella seregens	0.029	0.000	309.662	1486.944	3887.392
Saliva	Neisseria sicca	0.006	263.889	3381.559	1580.448	4065.589
Saliva	Gemella sanguinis	0.031	1419.097	4097.107	4460.500	7046.231
Saliva	Corynebacterium durum	0.050	22.804	1323.660	1318.760	2896.485
Saliva	Schaalia odontolytica	0.004	0.000	854.933	242.256	1322.866
Saliva	Gemella haemolysans	0.012	362.546	0.000	2545.922	409.425
Saliva	Lancefieldella parvula	0.020	0.000	0.000	202.259	0.000
Saliva	Peptostreptococcus SGB749	0.040	0.000	0.000	292.418	0.000
Saliva	Prevotella salivae	0.017	1831.492	269.393	10433.295	955.277
Saliva	GGB49434 SGB69353	0.020	31.092	1974.958	985.102	3736.113
Saliva	Treponema denticola	0.040	0.000	0.000	49.521	0.000
Saliva	Prevotella buccae	0.005	0.000	0.000	3477.819	0.000
Saliva	GGB12785 SGB19823	0.031	0.000	3.847	211.693	396.212
Saliva	Cardiobacterium SGB9417	0.049	0.000	0.000	253.008	217.527
Saliva	Aggregatibacter segnis	0.020	0.000	0.000	0.000	76.476
Saliva	Limosilactobacillus vaginalis	0.020	0.000	0.000	0.000	142.164
Saliva	Selenomonas infelix	0.010	0.000	0.000	80.742	1.778
Saliva	GGB1022 SGB1315	0.040	0.000	0.000	422.246	0.000
Saliva	Campylobacter rectus	0.039	0.000	0.000	33.229	3.127
Saliva	GGB4400 SGB6074	0.040	0.000	0.000	799.055	0.000
Saliva	Actinomyces respiraculi	0.040	0.000	0.000	0.000	141.306
Saliva	Alloprevotella SGB1463	0.035	0.000	0.000	4.096	50.117
Saliva	Fusarium fujikuroi	0.014	4631.672	6613.420	4159.396	7097.007
Saliva	Thermothelomyces thermophilus	0.017	10677.204	17691.818	9803.891	16889.988
Saliva	Neurospora crassa	0.044	17883.651	25723.473	18002.014	26471.627
Saliva	Zymoseptoria tritici	0.007	6882.186	15705.752	7811.064	15671.671
Saliva	Kazachstania naganishii	0.020	0.000	0.000	0.000	722.166
Saliva	Yarrowia lipolytica	0.032	11905.298	17331.922	13319.252	17858.805
Saliva	Cryptococcus neoformans	0.006	4297.515	10337.529	4738.684	11173.437
Saliva	Streptococcus phage phiARI0462	0.015	5570.421	16264.885	11486.334	17562.997
Saliva	Mycobacterium virus Giles	0.015	675.806	3992.381	2057.224	4098.346

## Sheet: Sheet1
			0.0330592045644015	22879.3992225081	5403.10095635324	33742.5354048384	15695.6992876601
			0.0348160249302535	1279.95469435147	0	2664.01382489847	2160.76685488988
			0.00916981857442419	2060.09717167698	515.221249612468	2633.31533353654	1678.73803060671
			0.0422294757330296	0	0	513.06712779806	317.09306983191
			0.0164466224836801	0	795.34896037982	2052.49777898231	9100.75636001136
			0.00671379167640727	1339.40578795902	0	2607.89394267071	1001.71603868397
			0.008738439157731	1361.77557428379	0	2038.89583536899	1317.50861525567
			0.0187676068515662	654.790601221664	26.9794634769303	1387.89063721163	580.579037292247
			0.024155021274633	435.95668551902	0	1962.09162876761	1164.31775409174
			0.0183775207486966	244.353900382335	0	1797.55177026534	1141.04898521441
			0.0231406419347351	592.077435201343	0	1933.27074568422	774.921305874178
			0.0348615595189951	0	0	0	36.0269976017773
			0.0151866141450355	10.2629622260155	0	811.353289632776	457.308552776473
			0.0140017574750839	933.03484022618	0	4975.92534243933	754.125088438139
			0.0437799300323213	312.406448428165	0	1387.86689442914	697.730109358962
			0.0433706826435402	0	0	52.1583200352618	9.04573588045245
			0.0401429747701713	129.278830919983	0	1521.96352181382	771.348011706311
			0.0464076109291821	0	0	1581.41857216266	0
			0.0280728140727509	0	0	137.538272428403	103.935546982258
			0.0235569060276332	0	0	125.599814145279	7.79292800221687
			0.0398645028309201	0	0	222.751904583125	104.401529531165
			0.0464076109291821	0	0	0.445439490758032	0
			0.0464076109291821	0	0	8.35219175229649	0
			0.0207725763012068	0	0	93.7685506144986	10.1087009448453
			0.0134976234309919	0	0	508.056286303251	0
			0.0134976234309919	0	0	579.429967010805	0
			0.0464076109291821	0	0	20.5162463374145	0
			0.0464076109291821	0	0	64.6775611762056	0
			0.0272359155403409	0	0	403.6206030452	455.23520485585
			0.0464076109291821	0	0	34.08228342905	0
			0.0464076109291821	0	0	26.2284924240923	0
			0.0464076109291821	0	0	125.245448672281	0
			0.0464076109291821	0	0	7.77487067940405	0
			0.0464076109291821	0	0	18.1701333229999	0
			0.0464076109291821	0	0	11.2453941204422	0
			0.0464076109291821	0	0	14.2641448751422	0
			0.0464076109291821	0	0	16.3917189959	0
			0.0464076109291821	0	0	21.1765153389	0
			0.0464076109291821	0	0	10.0584715887789	0
			0.0464076109291821	0	0	6.42770646008571	0
			0.0464076109291821	0	0	35.0586091031127	0
			0.0464076109291821	0	0	11.5082487008774	0
			0.0464076109291821	0	0	10.8799266473252	0
			0.0464076109291821	0	0	12.4980992867902	0
			0.0464076109291821	0	0	9.647744059505	0
			0.0464076109291821	0	0	10.551289432257	0
			0.0464076109291821	0	0	5.99645635227318	0
			0.0464076109291821	0	0	34.7136642084999	0
			0.0464076109291821	0	0	16.999518470881	0
			0.0464076109291821	0	0	17.3157869471845	0
			0.0464076109291821	0	0	7.8898523109627	0
			0.0464076109291821	0	0	26.72119900485	0
			0.0464076109291821	0	0	32.2740365105	0
			0.0464076109291821	0	0	15.1061225122162	0
			0.0464076109291821	0	0	9.62722148096676	0
			0.0464076109291821	0	0	238.8060078946	0
			0.0464076109291821	0	0	11.8984536515754	0
			0.0464076109291821	0	0	12.6459722356789	0
			0.0464076109291821	0	0	18.2193323198866	0
			0.0464076109291821	0	0	6.33324740710276	0
			0.0197989929200996	0	0	45.478550830369	0
			0.00835178046025474	10517.0591938498	21231.4110655275	15003.2301668019	29685.4523994773
			0.00466894656925458	545.375045192932	3899.61612199187	1107.85991380774	6840.59231704096
			0.0327231460570447	0	0	30.0274869467545	216.955849439454
			0.027180794547572	30.8543785475458	0	4184.15046755788	535.3555997385
			0.018857205642863	381.794862134072	0	1336.46156279617	178.163253081056
			0.00264382495174785	19.026606893613	0	2559.68306270145	94.6625808667296
			0.00971213946057168	0	20.8529401273675	39.4678764484421	522.359242070603
			0.00396623864022391	44601.1702747017	72118.8416009726	37452.3293565764	81730.5845460734
			0.0149030843853559	1557.44243484386	12535.3324012867	9049.83382148154	24347.7166052966
			0.028924906761918	0	309.661736762873	1486.94360196574	3887.39184959559
			0.00565604238627934	263.888653108437	3381.55858841968	1580.4482907209	4065.58861459633
			0.0310717219085817	1419.09679587	4097.10686243414	4460.50027490854	7046.23087813057
			0.0496572849938779	22.8035603136346	1323.65952701462	1318.75996587822	2896.48534234704
			0.00368378645954286	0	854.93274021329	242.255833786119	1322.86580135892
			0.0118668058942146	362.546178931287	0	2545.92185612611	409.42544389384
			0.0197989929200996	0	0	202.259190535241	0
			0.0401613428778831	0	0	292.418281914172	0
			0.0167709462530881	1831.49195480315	269.393100321289	10433.2954257285	955.277101289546
			0.0203162940906746	31.092301284922	1974.9579431138	985.102394703212	3736.11301071109
			0.0401613428778831	0	0	49.5212279988157	0
			0.00453205907914324	0	0	3477.81916103691	0
			0.0306690807492224	0	3.84719639409976	211.692652942086	396.212230160317
			0.0489955181542229	0	0	253.008100982116	217.527402272513
			0.0197989929200996	0	0	0	76.4763002641324
			0.0197989929200996	0	0	0	142.163783742248
			0.0104332337911476	0	0	80.7415464883241	1.77762797297967
			0.0401613428778831	0	0	422.246390767779	0
			0.0391567831913408	0	0	33.2286755841342	3.12663652440925
			0.0401613428778831	0	0	799.054706157709	0
			0.0401613428778831	0	0	0	141.306115640251
			0.0354327603121657	0	0	4.09595663342705	50.1171500998755
			0.0136128920986497	4631.67232001494	6613.4195781034	4159.39569974088	7097.00663731589
			0.0166127070778027	10677.2036848753	17691.8179966737	9803.89061947619	16889.9879715231
			0.0438704853169907	17883.6511372462	25723.4726688103	18002.0142108658	26471.627287549
			0.00701692141529213	6882.18637817356	15705.7519379124	7811.06449883201	15671.6706046312
			0.0197989929200996	0	0	0	722.165741984127
			0.0315091320651216	11905.2980722767	17331.9217083756	13319.2515347023	17858.8047815231
			0.00575717116208651	4297.51504684069	10337.528850076	4738.68353426051	11173.4371542576
			0.0147430851181856	5570.42080085123	16264.8852744699	11486.3338470674	17562.9972806257
			0.0148506585960097	675.8061401815	3992.38136694259	2057.22392316657	4098.34598560177
